# Supplementary material for: Caregivers Like Me: An Education Intervention for Family Caregivers of Latino Elders at End-of-Life
Source: MedEdPORTAL. 2016 Sep 1;12:10448. doi: 10.15766/mep_2374-8265.10448 (PMC6464451; doi:10.15766/mep_2374-8265.10448)
Supplement: Supplementary file 1 — A. Caregivers Like Me Video.mp4 B. Pretest.doc C. Posttest.doc D. PowerPoint Presentation.ppt E. Caregiver Support Example.doc [file mep-12-10448-s001.zip]

Archive with 6 entries (6 files):
- E. Caregiver Support Example.doc
- _Educational Summary Report_10448.pdf
- A. Caregivers Like Me Video.mp4
- B. Pretest.doc
- C. Posttest.doc
- D. PowerPoint Presentation.ppt
